# Supplementary material for: Analysis of Antioxidant Phytochemicals and Anti-Inflammatory Effect from Vitex rotundifolia L.f
Source: Antioxidants (Basel). 2022 Feb 24;11(3):454. doi: 10.3390/antiox11030454 (PMC8944582; doi:10.3390/antiox11030454)
Supplement: Supplementary file 1 [file antioxidants-11-00454-s001.zip]

Archive with 1 entries (1 files):
- antioxidants-1563085-supplementary.pdf
